# Supplementary material for: Effectiveness of Cervical Testing in and outside a Screening Program—A Case-Control Study
Source: Cancers (Basel). 2022 Oct 23;14(21):5193. doi: 10.3390/cancers14215193 (PMC9653595; doi:10.3390/cancers14215193)
Supplement: Supplementary file 1 [file cancers-14-05193-s001.zip]

Archive with 1 entries (1 files):
- cancers-1922090-supplementary.pdf
